# Supplementary material for: An Analysis of the Genetic Diversity, Genetic Structure, and Selection Signal of Beagle Dogs Using SNP Chips
Source: Genes (Basel). 2025 Mar 21;16(4):358. doi: 10.3390/genes16040358 (PMC12026597; doi:10.3390/genes16040358)
Supplement: Supplementary file 1 [file genes-16-00358-s001.zip]

Archive with 4 entries (4 files):
- Figure S1.png
- Table S1. Candidate genes within the top 1% of positive selection regions.xlsx
- Table S2. 0.01GO_Tajimasd.xlsx
- Table S3. 0.01KEGG_Tajimasd.xlsx
