# Supplementary material for: An Analysis of the Genetic Diversity, Genetic Structure, and Selection Signal of Beagle Dogs Using SNP Chips
Source: Genes (Basel). 2025 Mar 21;16(4):358. doi: 10.3390/genes16040358 (PMC12026597; doi:10.3390/genes16040358)
Supplement: Supplementary file 1 [file genes-16-00358-s001.zip › Table S1. Candidate genes within the top 1% of positive selection regions.xlsx]

## Sheet: Table S1. Candidate genes withi
Table S1. Candidate genes within the top 1% of positive selection regions
No	CHR	BP	chr	start_pos	end_pos	gene_name
1	36	22170000	36	21326346	21702268	PDE11A
2	36	22170000	36	21749346	21767938	RBM45
3	36	22170000	36	21908947	22021426	OSBPL6
4	36	22170000	36	22040303	22092249	PJVK
5	36	22170000	36	22061461	22080612	PRKRA
6	36	22170000	36	22090246	22101194	FKBP7
7	36	22170000	36	22101677	22129123	PLEKHA3
8	36	22170000	36	22147824	22417826	TTN
9	36	22170000	36	22492052	22625957	CCDC141
10	36	22170000	36	22651570	22741997	SESTD1
11	20	36340000	20	35097182	35956774	CACNA2D3
12	20	36340000	20	36109148	36115856	SELENOK
13	20	36340000	20	36118477	36133881	ACTR8
14	20	36340000	20	36135619	36148490	IL17RB
15	20	36340000	20	36150229	36187068	CHDH
16	20	36340000	20	36191810	36613686	CACNA1D
17	20	36340000	20	36597178	36657756	DCP1A
18	20	36340000	20	36681531	36742199	TKT
19	20	36340000	20	36723809	36752191	PRKCD
20	9	53550000	9	53073027	53103937	FIBCD1
21	9	53550000	9	53112586	53112996	QRFP
22	9	53550000	9	53119641	53261307	ABL1
23	9	53550000	9	53266401	53276677	EXOSC2
24	9	53550000	9	53284455	53299312	PRDM12
25	9	53550000	9	53317438	53370112	FUBP3
26	9	53550000	9	53425448	53477904	ASS1
27	9	53550000	9	53485760	53633808	HMCN2
28	9	53550000	9	53672910	53676910	NCS1
29	9	53550000	9	53733748	53809652	GPR107
30	9	53550000	9	53812632	53959481	FNBP1
31	9	53550000	9	53966183	54009317	USP20
32	9	53550000	9	54009611	54015898	C9orf78
33	9	53550000	9	54017952	54026680	TOR1A
34	9	53550000	9	54030234	54036032	TOR1B
35	3	73540000	3	73062329	73135096	RFC1
36	3	73540000	3	73137250	73221512	WDR19
37	3	73540000	3	73262895	73344879	KLHL5
38	3	73540000	3	73362879	73409737	TMEM156
39	3	73540000	3	73427758	73495256	FAM114A1
40	3	73540000	3	73520706	73523099	TLR6
41	3	73540000	3	73539715	73544624	TLR1
42	3	73540000	3	73568321	73570744	TLR10
43	3	73540000	3	73629312	73664182	KLF3
44	3	73540000	3	73992452	74316894	TBC1D1
45	3	84580000	3	84064440	84286360	RBPJ
46	3	84580000	3	84481901	84494833	SMIM20
47	3	84580000	3	84546536	84646417	SEL1L3
48	3	84580000	3	84686425	84742038	SLC34A2
49	3	84580000	3	84878693	84914882	ANAPC4
50	3	84580000	3	84915841	84967222	ZCCHC4
51	3	84580000	3	84983899	84999771	PI4K2B
52	3	84580000	3	85069742	85102347	SEPSECS
53	34	25100000	34	24760155	24770690	PLAAT1
54	34	25100000	34	24774273	24879147	ATP13A5
55	34	25100000	34	24907503	25015655	ATP13A4
56	34	25100000	34	25069696	25092386	MFSD1
57	12	2160000	12	2086324	2107124	BTNL2
58	12	2160000	12	2132499	2168975	DLA-DRA
59	12	2160000	12	2221137	2227600	DLA-DQA1
60	12	2160000	12	2244820	2251662	HLA-DQB2
61	12	2160000	12	2306185	2307866	HLA-DQB1
62	12	2160000	12	2378126	2432303	TAP1
63	12	2160000	12	2432505	2438069	PSMB9
64	12	2160000	12	2503325	2533990	DLA-DMA
65	12	2160000	12	2534034	2546029	BRD2
66	12	2160000	12	2563673	2568328	DLA-DOA
67	12	2160000	12	2627828	2655814	COL11A2
68	12	2160000	12	2657792	2663706	RXRB
69	25	44160000	25	44317517	44452064	GIGYF2
70	25	44160000	25	44379635	44387993	KCNJ13
71	25	44160000	25	44466852	44470935	SNORC
72	25	44160000	25	44474174	44547872	NGEF
73	25	44160000	25	44563411	44595653	NEU2
74	25	44160000	25	44611523	44730200	INPP5D
75	25	44160000	25	43562395	43675699	PTMA
76	25	44160000	25	43637335	43661654	COPS7B
77	25	44160000	25	43717939	43718996	NPPC
78	25	44160000	25	43754484	44095381	DIS3L2
79	25	44160000	25	44120196	44128046	ECEL1
80	25	44160000	25	44160615	44165625	PRSS56
81	25	44160000	25	44165819	44174216	CHRND
82	25	44160000	25	44178181	44183626	CHRNG
83	25	44160000	25	44192038	44214631	EIF4E2
84	25	44160000	25	44281710	44306220	EFHD1
85	16	28450000	16	28334505	28478385	KCNU1
86	7	27560000	7	27335314	27346820	MYOC
87	7	27560000	7	27374318	27474785	PRRC2C
88	7	27560000	7	27517388	27517521	SNORA70
89	7	27560000	7	27568438	27596350	FMO4
90	7	27560000	7	27599267	27618237	FMO1
91	7	27560000	7	27634900	27659037	FMO2
92	7	27560000	7	27720420	27845626	FMO3
93	7	27560000	7	27800009	27898869	MROH9
94	7	27560000	7	27278231	27302225	VAMP4
