# Supplementary material for: An Analysis of the Genetic Diversity, Genetic Structure, and Selection Signal of Beagle Dogs Using SNP Chips
Source: Genes (Basel). 2025 Mar 21;16(4):358. doi: 10.3390/genes16040358 (PMC12026597; doi:10.3390/genes16040358)
Supplement: Supplementary file 1 [file genes-16-00358-s001.zip › Table S2. 0.01GO_Tajimasd.xlsx]

## Sheet: Table S2. 0.01GO_Tajimasd
Gene Ontology Enrichment Analysis of Candidate Genes in Beagle Dogs (P < 0.01)
Category	Term		Count	%	PValue	Genes
GOTERM_BP_DIRECT	GO:0002381	immunoglobulin production involved in immunoglobulin-mediated immune response	4	4.44	1.85e-05	DLA-DOA, DLA-DMA, DLA-DRA, DLA-DQA1
GOTERM_BP_DIRECT	GO:0002503	peptide antigen assembly with MHC class II protein complex	4	4.44	1.85e-05	DLA-DOA, DLA-DMA, DLA-DRA, DLA-DQA1
GOTERM_BP_DIRECT	GO:0019886	antigen processing and presentation of exogenous peptide antigen via MHC class II	4	4.44	9.7e-05	DLA-DOA, DLA-DMA, DLA-DRA, DLA-DQA1
GOTERM_BP_DIRECT	GO:0050870	positive regulation of T cell activation	4	4.44	0.000225	DLA-DOA, DLA-DMA, DLA-DRA, DLA-DQA1
GOTERM_BP_DIRECT	GO:0002504	antigen processing and presentation of peptide or polysaccharide antigen via MHC class II	3	3.33	0.00107056	DLA-DOA, DLA-DRA, DLA-DQA1
GOTERM_BP_DIRECT	GO:0002250	adaptive immune response	5	5.56	0.00238075	DLA-DOA, DLA-DMA, TAP1, DLA-DRA, DLA-DQA1
GOTERM_BP_DIRECT	GO:0031175	neuron projection development	4	4.44	0.00406422	TOR1A, MYOC, EFHD1, PRDM12
GOTERM_BP_DIRECT	GO:0002224	toll-like receptor signaling pathway	3	3.33	0.00433636	TLR1, TLR10, TLR6
GOTERM_BP_DIRECT	GO:0006955	immune response	6	6.67	0.00491747	TLR1, DLA-DOA, DLA-DMA, TLR10, DLA-DRA, DLA-DQA1
GOTERM_CC_DIRECT	GO:0042613	MHC class II protein complex	4	4.44	5.96e-05	DLA-DOA, DLA-DMA, DLA-DRA, DLA-DQA1
GOTERM_CC_DIRECT	GO:0031902	late endosome membrane	5	5.56	0.000515	DLA-DOA, DLA-DMA, ATP13A4, ATP13A5, DLA-DRA
GOTERM_MF_DIRECT	GO:0004499	N,N-dimethylaniline monooxygenase activity	4	4.44	2.7e-06	FMO1, FMO2, FMO3, FMO4
GOTERM_MF_DIRECT	GO:0023026	MHC class II protein complex binding	4	4.44	2.75e-05	DLA-DOA, DLA-DMA, DLA-DRA, DLA-DQA1
GOTERM_MF_DIRECT	GO:0050660	flavin adenine dinucleotide binding	5	5.56	7.52e-05	CHDH, FMO1, FMO2, FMO3, FMO4
GOTERM_MF_DIRECT	GO:0042605	peptide antigen binding	4	4.44	0.000168	DLA-DOA, TAP1, DLA-DRA, DLA-DQA1
GOTERM_MF_DIRECT	GO:0004888	transmembrane signaling receptor activity	5	5.56	0.0011563	TLR1, CHRND, CHRNG, TLR10, TLR6
GOTERM_MF_DIRECT	GO:0050661	NADP binding	4	4.44	0.00132171	FMO1, FMO2, FMO3, FMO4
GOTERM_MF_DIRECT	GO:0047822	hypotaurine monooxygenase activity	2	2.22	0.00863903	FMO1, FMO3
GOTERM_MF_DIRECT	GO:0034899	trimethylamine monooxygenase activity	2	2.22	0.00863903	FMO1, FMO3
