# Supplementary material for: An Analysis of the Genetic Diversity, Genetic Structure, and Selection Signal of Beagle Dogs Using SNP Chips
Source: Genes (Basel). 2025 Mar 21;16(4):358. doi: 10.3390/genes16040358 (PMC12026597; doi:10.3390/genes16040358)
Supplement: Supplementary file 1 [file genes-16-00358-s001.zip › Table S3. 0.01KEGG_Tajimasd.xlsx]

## Sheet: Table S3. 0.01KEGG_Tajimasd
KEGG Pathway Enrichment Analysis of Candidate Genes in Beagle Dogs (P < 0.01)
Category	Term	Count	%	PValue	Genes
KEGG_PATHWAY	cfa00430:Taurine and hypotaurine metabolism	4	4.44	0.000117	FMO1, FMO2, FMO3, FMO4
KEGG_PATHWAY	cfa00982:Drug metabolism - cytochrome P450	4	4.44	0.00171385	FMO1, FMO2, FMO3, FMO4
KEGG_PATHWAY	cfa04612:Antigen processing and presentation	4	4.44	0.0027839	DLA-DOA, DLA-DMA, TAP1, DLA-DRA
KEGG_PATHWAY	cfa05416:Viral myocarditis	4	4.44	0.00321422	DLA-DOA, DLA-DMA, ABL1, DLA-DRA
KEGG_PATHWAY	cfa04145:Phagosome	5	5.56	0.00531098	DLA-DOA, DLA-DMA, TAP1, TLR6, DLA-DRA
KEGG_PATHWAY	cfa05310:Asthma	3	3.33	0.00651661	DLA-DOA, DLA-DMA, DLA-DRA
KEGG_PATHWAY	cfa04658:Th1 and Th2 cell differentiation	4	4.44	0.00787208	DLA-DOA, DLA-DMA, RBPJ, DLA-DRA
KEGG_PATHWAY	cfa05152:Tuberculosis	5	5.56	0.00834146	TLR1, DLA-DOA, DLA-DMA, TLR6, DLA-DRA
KEGG_PATHWAY	cfa05332:Graft-versus-host disease	3	3.33	0.00871079	DLA-DOA, DLA-DMA, DLA-DRA
KEGG_PATHWAY	cfa05330:Allograft rejection	3	3.33	0.00930421	DLA-DOA, DLA-DMA, DLA-DRA
